# Supplementary material for: Acute diverticulitis requiring hospitalization according to regional discrepancies in France between 2013 and 2022: a nationwide study
Source: Langenbecks Arch Surg. 2024 Nov 8;409(1):337. doi: 10.1007/s00423-024-03536-0 (PMC11549154; doi:10.1007/s00423-024-03536-0)
Supplement: Supplementary file 3 — Supplementary Material 3 [file 423_2024_3536_MOESM3_ESM.xlsx]

## Sheet: Feuille1
Department	French Department	Number of surgeons/ 100 000 inhabitants	Population	Number of diverticulitis unoperated	Number of diverticulitis surgically treated
1	Ain	2.36678	657856	13355	618
2	Aisne	4.30886	529374	16855	709
3	Allier	4.79698	335628	17480	716
4	Alpes-de-Haute-Provence	4.86549	165451	3203	198
5	Hautes-Alpes	5.54746	140605	8082	235
6	Alpes-Maritimes	8.57929	1097410	63452	2537
7	Ardèche	5.19244	329325	8358	475
8	Ardennes	2.85501	269701	11540	440
9	Ariège	2.98791	153954	3081	207
10	Aube	5.09577	311435	14631	381
11	Aude	3.41669	375217	14055	736
12	Aveyron	3.87403	279554	8600	332
13	Bouches-du-Rhône	9.49186	2048070	79217	3242
14	Calvados	5.52221	697547	29084	2040
15	Cantal	5.11155	144379	5510	404
16	Charente	3.38339	351718	12737	535
17	Charente-Maritime	3.46953	655709	27432	1450
18	Cher	4.4794	300933	10545	777
19	Corrèze	4.86642	239190	10555	549
21	Côte-d'Or	4.51336	535078	18226	918
22	Côtes-d'Armor	4.76277	603640	20412	936
23	Creuse	6.06923	115995	2832	121
24	Dordogne	3.15159	412807	12554	498
25	Doubs	7.48337	545209	14525	859
26	Drôme	4.10462	517709	18936	847
27	Eure	2.53974	599668	13125	695
28	Eure-et-Loir	3.62504	431443	18307	771
29	Finistère	3.67976	917179	30042	1413
2A	Corse-du-Sud	3.79942	160814	5062	158
2B	Haute-Corse	2.35665	182887	2465	169
30	Gard	5.33497	751457	25774	1128
31	Haute-Garonne	3.35368	1415757	35709	1750
32	Gers	2.04359	191819	3849	120
33	Gironde	6.34567	1636391	50289	2807
34	Hérault	9.20963	1188973	48362	2540
35	Ille-et-Vilaine	3.4945	1088855	37095	1816
36	Indre	3.20063	218707	11815	438
37	Indre-et-Loire	5.54631	612119	24314	1400
38	Isère	3.87863	1277513	31132	1547
39	Jura	3.65536	258798	6874	383
40	Landes	2.71213	418122	9370	542
41	Loir-et-Cher	4.05032	329357	10832	563
42	Loire	7.09036	768508	36775	1942
43	Haute-Loire	3.38478	227489	7556	295
44	Loire-Atlantique	4.71225	1445171	54666	1871
45	Loiret	3.0441	682304	15298	804
46	Lot	2.97704	174670	7278	340
47	Lot-et-Garonne	4.80287	330844	14517	604
48	Lozère	5.7286	76633	1238	83
49	Maine-et-Loire	5.03465	820713	36255	1109
50	Manche	4.28808	495093	21005	1152
51	Marne	5.35066	566659	23942	1023
52	Haute-Marne	3.63799	171798	6113	279
53	Mayenne	4.49863	306538	10930	448
54	Meurthe-et-Moselle	8.77298	732590	27866	937
55	Meuse	1.69398	183001	8839	298
56	Morbihan	4.02533	764161	33350	1246
57	Moselle	4.00703	1049155	37101	1557
58	Nièvre	3.78448	202670	6346	295
59	Nord	6.41435	2607746	89269	4566
60	Oise	3.88213	829699	22811	957
61	Orne	5.73121	278475	10136	569
62	Pas-de-Calais	4.36065	1462167	49455	3063
63	Puy-de-Dôme	3.75159	661852	32794	1229
64	Pyrénées-Atlantiques	3.7556	687240	26271	1295
65	Hautes-Pyrénées	4.52591	229788	6353	354
66	Pyrénées-Orientales	4.39344	482765	15626	683
67	Bas-Rhin	8.58482	1148073	52538	1595
68	Haut-Rhin	4.19748	767842	19386	780
69	Rhône	5.63385	1883437	58101	3318
70	Haute-Saône	2.08865	234601	6334	230
71	Saône-et-Loire	5.37688	551063	21450	1163
72	Sarthe	3.03884	566993	17944	927
73	Savoie	3.86356	439750	11885	737
74	Haute-Savoie	3.61827	835206	17188	1172
75	Paris	9.22874	2145906	71776	3743
76	Seine-Maritime	7.28598	1254739	43164	2796
77	Seine-et-Marne	4.5197	1428636	28543	1349
78	Yvelines	4.37325	1449723	34100	1406
79	Deux-Sèvres	5.055	374481	14105	723
80	Somme	7.53233	568748	26674	1200
81	Tarn	3.57996	391066	13606	530
82	Tarn-et-Garonne	3.6559	262316	7121	276
83	Var	5.54926	1085189	51789	2206
84	Vaucluse	5.12153	561941	20779	908
85	Vendée	2.99262	692705	25014	1067
86	Vienne	4.66162	439332	18555	654
87	Haute-Vienne	4.87742	372123	15359	798
88	Vosges	4.48679	362397	13172	538
89	Yonne	5.10241	334156	13241	738
90	Territoire de Belfort	5.61661	140120	7830	609
91	Essonne	3.75923	1306118	27215	1192
92	Hauts-de-Seine	7.05627	1626213	29520	1400
93	Seine-Saint-Denis	4.52634	1655422	20190	865
94	Val-de-Marne	7.96536	1407972	21907	1016
95	Val-d'Oise	5.20129	1251804	27701	1413
